# Supplementary material for: Association of Rapid Early Weight Loss with One-Year Hepatic Steatosis Improvement After Sleeve Gastrectomy: A Retrospective Cohort Study
Source: J Clin Med. 2025 Oct 15;14(20):7284. doi: 10.3390/jcm14207284 (PMC12565118; doi:10.3390/jcm14207284)
Supplement: Supplementary file 1 [file jcm-14-07284-s001.zip]

Archive with 1 entries (1 files):
- jcm-3841425-supplementary.pdf
